# Supplementary material for: Insights into Aquilaria phylogenetics through comparative plastomic resources
Source: For Res (Fayettev). 2024 Sep 4;4:e030. doi: 10.48130/forres-0024-0028 (PMC11524301; doi:10.48130/forres-0024-0028)
Supplement: Supplementary file 1 — Supplementary data to this article can be found online. [file forres-0024-0028-S1.zip]

Archive with 4 entries (4 files):
- 10.48130_forres-0024-0028-Suppl-FigureS2.pdf
- 10.48130_forres-0024-0028-Suppl-FigureS3.pdf
- 10.48130_forres-0024-0028-Suppl-TableS1.xlsx
- 10.48130_forres-0024-0028-Suppl-FigureS1.pdf
