# Supplementary material for: Insights into Aquilaria phylogenetics through comparative plastomic resources
Source: For Res (Fayettev). 2024 Sep 4;4:e030. doi: 10.48130/forres-0024-0028 (PMC11524301; doi:10.48130/forres-0024-0028)
Supplement: Supplementary file 1 — Supplementary data to this article can be found online. [file forres-0024-0028-S1.zip › 10.48130_forres-0024-0028-Suppl-TableS1.xlsx]

Table S1. Structural feactures of Aquilaria plastomes
Species		Size(bp)	GC(%)	LSC length(bp)	SSC length(bp)	IR length(bp)	Gene region(bp)	Percent gene region(%)	Gene region GC(%)	CDS length(bp)	Percent CDS(%)	CDS GC(%)	tRNA length(bp)	Percent tRNA(%)	tRNA GC(%)	rRNA length(bp)	Percent rRNA(%)	rRNA GC(%)	Gene number	CDS number	tRNA number	rRNA number	Intron number
A. sinensis_AM1	this study	174908	36.71	87355	3347	42103	104045	59.49	39.34	92115	52.66	37.31	2880	1.65	53.37	9050	5.17	55.6	142	96	38	8	25
A. sinensis_AM2	this study	174908	36.71	87355	3347	42103	104045	59.49	39.34	92115	52.66	37.31	2880	1.65	53.37	9050	5.17	55.6	142	96	38	8	25
A. sinensis_AM3	this study	175046	36.71	87355	3347	42172	104183	59.52	39.33	92253	52.7	37.3	2880	1.65	53.37	9050	5.17	55.6	142	96	38	8	25
A. sinensis_AY1	this study	174912	36.71	87359	3347	42103	104045	59.48	39.34	92115	52.66	37.31	2880	1.65	53.37	9050	5.17	55.6	142	96	38	8	25
A. sinensis_AY2	this study	174908	36.71	87355	3347	42103	104045	59.49	39.34	92115	52.66	37.31	2880	1.65	53.37	9050	5.17	55.6	142	96	38	8	25
A. sinensis_AY3	this study	174913	36.71	87360	3347	42103	104045	59.48	39.34	92115	52.66	37.31	2880	1.65	53.37	9050	5.17	55.6	142	96	38	8	25
A. sinensis_AY4	this study	174909	36.71	87357	3346	42103	104045	59.49	39.34	92115	52.66	37.31	2880	1.65	53.37	9050	5.17	55.6	142	96	38	8	25
A. sinensis_AY5	this study	174909	36.71	87356	3347	42103	104045	59.49	39.34	92115	52.66	37.31	2880	1.65	53.37	9050	5.17	55.6	142	96	38	8	25
A. sinensis_HNJF1	this study	174912	36.71	87359	3347	42103	104045	59.48	39.34	92115	52.66	37.31	2880	1.65	53.37	9050	5.17	55.6	142	96	38	8	25
A. sinensis_HNJF2	this study	174912	36.71	87359	3347	42103	104045	59.48	39.34	92115	52.66	37.31	2880	1.65	53.37	9050	5.17	55.6	142	96	38	8	25
A. sinensis_HNJF3	this study	174912	36.71	87359	3347	42103	104045	59.48	39.34	92115	52.66	37.31	2880	1.65	53.37	9050	5.17	55.6	142	96	38	8	25
A. sinensis_HNJF4	this study	174912	36.71	87359	3347	42103	104045	59.48	39.34	92115	52.66	37.31	2880	1.65	53.37	9050	5.17	55.6	142	96	38	8	25
A. sinensis_HNLG1	this study	174909	36.71	87357	3346	42103	104045	59.49	39.34	92115	52.66	37.31	2880	1.65	53.37	9050	5.17	55.6	142	96	38	8	25
A. sinensis_HNLG2	this study	174909	36.71	87357	3346	42103	104045	59.49	39.34	92115	52.66	37.31	2880	1.65	53.37	9050	5.17	55.6	142	96	38	8	25
A. sinensis_HNLG3	this study	174909	36.71	87357	3346	42103	104045	59.49	39.34	92115	52.66	37.31	2880	1.65	53.37	9050	5.17	55.6	142	96	38	8	25
A. sinensis_HNLG4	this study	174909	36.71	87357	3346	42103	104045	59.49	39.34	92115	52.66	37.31	2880	1.65	53.37	9050	5.17	55.6	142	96	38	8	25
A. crassna_J1	this study	174804	36.7	87270	3344	42095	104027	59.51	39.33	92097	52.69	37.3	2880	1.65	53.33	9050	5.18	55.6	142	96	38	8	25
A. crassna_M2	this study	174808	36.7	87260	3344	42102	104027	59.51	39.34	92097	52.68	37.3	2880	1.65	53.33	9050	5.18	55.6	142	96	38	8	25
A. rugosa_W4	this study	174894	36.7	87344	3354	42098	104027	59.48	39.34	92097	52.66	37.3	2880	1.65	53.37	9050	5.17	55.6	142	96	38	8	25
A. crassna_X1	this study	174804	36.7	87270	3344	42095	104027	59.51	39.33	92097	52.69	37.3	2880	1.65	53.33	9050	5.18	55.6	142	96	38	8	25
A. rugosa_Y1	this study	174894	36.7	87344	3354	42098	104027	59.48	39.34	92097	52.66	37.3	2880	1.65	53.37	9050	5.17	55.6	142	96	38	8	25
A. crassna_G1	this study	174808	36.7	87260	3344	42102	104027	59.51	39.34	92097	52.68	37.3	2880	1.65	53.33	9050	5.18	55.6	142	96	38	8	25
A. hirta_MN125349	MN125349	174761	36.71	87221	3344	42098	104009	59.51	39.35	92079	52.69	37.32	2880	1.65	53.4	9050	5.18	55.6	142	96	38	8	25
A. microcarpa_MN125350	MN125350	174819	36.72	87298	3349	42086	104012	59.5	39.35	92082	52.67	37.32	2880	1.65	53.3	9050	5.18	55.6	142	96	38	8	25
A. rostrata_MN125351	MN125351	174693	36.75	87255	3234	42102	103949	59.5	39.36	92019	52.67	37.32	2880	1.65	53.33	9050	5.18	55.6	142	96	38	8	25
A. subintegra_MN147871	MN147871	174828	36.7	87279	3345	42102	104006	59.49	39.33	92076	52.67	37.3	2880	1.65	53.33	9050	5.18	55.6	142	96	38	8	25
A. malaccensis_NC041117	NC041117	174832	36.71	87302	3348	42091	104012	59.49	39.35	92082	52.67	37.32	2880	1.65	53.33	9050	5.18	55.6	142	96	38	8	25
A. yunnanensis_NC036940	NC036940	174885	36.7	87338	3351	42098	104027	59.48	39.34	92097	52.66	37.3	2880	1.65	53.37	9050	5.17	55.6	142	96	38	8	25
A. crassna_NC043844	NC043844	174830	36.7	87280	3346	42102	104006	59.49	39.33	92076	52.67	37.3	2880	1.65	53.33	9050	5.18	55.6	142	96	38	8	25
A. beccariana_MN125347	MN125347	174831	36.71	87301	3348	42091	104012	59.49	39.35	92082	52.67	37.32	2880	1.65	53.33	9050	5.18	55.6	142	96	38	8	25
A. agallocha_NC065040	NC065040	174866	36.71	87293	3355	42109	104057	59.51	39.34	92127	52.68	37.31	2880	1.65	53.37	9050	5.18	55.6	142	96	38	8	25
A. cumingiana_NC065041	NC065041	174834	36.71	87306	3346	42091	104012	59.49	39.35	92082	52.67	37.32	2880	1.65	53.33	9050	5.18	55.6	142	96	38	8	25
A. rugosa_NC065042	NC065042	174893	36.7	87344	3353	42098	104027	59.48	39.34	92097	52.66	37.3	2880	1.65	53.37	9050	5.17	55.6	142	96	38	8	25
A. sinensis_LC491571	LC491571	174909	36.71	87357	3346	42103	104045	59.49	39.34	92115	52.66	37.31	2880	1.65	53.37	9050	5.17	55.6	142	96	38	8	25
A. sinensis_MN147870	MN147870	174907	36.71	87355	3346	42103	104045	59.49	39.34	92115	52.67	37.31	2880	1.65	53.37	9050	5.17	55.6	142	96	38	8	25
A. sinensis_MN720647	MN720647	174914	36.71	87361	3347	42103	104045	59.48	39.34	92115	52.66	37.31	2880	1.65	53.37	9050	5.17	55.6	142	96	38	8	25
A. sinensis_NC029243	NC029243	174904	36.7	87351	3347	42103	104045	59.48	39.34	92115	52.66	37.31	2880	1.65	53.37	9050	5.17	55.6	142	96	38	8	25
D. giraldii_NC044085	NC044085	171643	36.75	85171	2876	41798	99625	58.04	39.61	87711	51.1	37.54	2864	1.67	52.9	9050	5.27	55.47	138	92	38	8	26
D. kiusiana_NC035896	NC035896	171491	36.71	85028	2681	41891	99742	58.16	39.57	87828	51.21	37.49	2864	1.67	52.93	9050	5.28	55.47	138	92	38	8	26
D. odora_MT627479	MT627479	171156	36.72	84681	2707	41884	102052	59.63	39.34	90138	52.66	37.29	2864	1.67	52.93	9050	5.29	55.47	139	93	38	8	26
